# Supplementary material for: Selective gene expression profiling contributes to a better understanding of the molecular pathways underlying the histological changes observed after RHMVL
Source: BMC Med Genomics. 2022 Oct 7;15:211. doi: 10.1186/s12920-022-01364-z (PMC9547442; doi:10.1186/s12920-022-01364-z)
Supplement: Supplementary file 1 — Additional file 1: List of gene primers. [file 12920_2022_1364_MOESM1_ESM.xlsx]

## Sheet: Sheet1
TaqMan Assay	Gene	AOD order Nummer (AB)	Primer sequence
Adora1	adenosine A1 receptor	Rn00567668_m1 Adora1	AAGATCCCTCTCCGGTACAAGACAG
Adora2a	adenosine A2a receptor	Rn00583935_m1 Adora2a	AATTCCACTCCGGTACAATGGCTTG
Adora3	A3 receptor	Rn00563680_m1 Adora3	CGAGTCAAGCTGACAGTCAGATATA
Cav1	caveolin 1	Rn00755834_m1 Cav1	CGACGACGTGGTCAAGATTGACTTT
Edn1	endothelin 1	Rn00561129_m1 Edn1	AGCTCCAGAAACAGCTGTCTTGGGA
Ednra	endothelin receptor type A	Rn00561137_m1 Ednra	TGTGTTTAAGCTGTTGGCGGGGCGC
Ednrb	Endothelin receptor type B	Rn00569139_m1 Ednrb	TACAAGCTGCTGGCAGGGGACTGGC
Egf	epidermal growth factor	Rn00563336_m1 Egf	CCCTGTAACTCGGGCCAGTGCACCT
Egfr	epidermal growth factor receptor	Rn00580398_m1 Egfr	GAGGAAAAGAAAGTTTGCCAAGGCA
Egr1	early growth response 1	Rn00561138_m1 Egr1	CGAGCACCTGACCACAGAGTCCTTT
Gucy1a2	guanylate cyclase 1	Rn00675050_m1 Gucy1a2	CAATGAAGATAAGGTGATGGAAATC
Hgf	heaptocyte growth factor	Rn00566673_m1 Hgf	GGACCTTGTGAGGGAGATTATGGTG
Icam1	intercellular adhesion molecule 1	Rn00564227_m1 Icam1	ATCCCCGGGCCTGTCGGTGCTCAGG
Il10	interleukin 10	Rn00563409_m1 Il10	GATTTTAATAAGCTCCAAGACAAAG
Il1b	interleukin 1b	Rn00580432_m1 Il1b	AGCCAACAAGTGGTATTCTCCATGA
Il6	interleukin 6	Rn01410330_m1 Il6	GGATATAACCAGGAAATTTGCCTAT
Lamc2	laminin, gamma 2	Rn01759129_m1 Lamc2	AAGTGAAGACTCAGATGGACCAGTT
Met	met proto-oncogene	Rn00580462_m1 Met	AGTGGAAATTAAGGGAGACGATATT
Mif	macrophage migration inhibitory factor	Rn00821234_g1 Mif	AAGCCGGCACAGTACATCGCAGTGC
Nos1	Nos1 nitric oxide synthase 1	Rn00583793_m1 Nos1	GGGAATCTCAGGTCGGCCATCACGA
Nos2	Nos2 nitric oxide synthase 2	Rn00561646_m1 Nos2	CTATTCCCAGCCCAACAACACAGGA
Nos3	Nos3 nitric oxide synthase 3	Rn02132634_s1 Nos3	AAGGTTCCTCCGGCTGTGGTATTAG
Pcna	proliferating cell nuclear antigen	Rn01514538_g1 Pcna	AGATGTACCCCTTGTTGTAGAGTAT
Pecam1	platelet/endothelial cell adhesion molecule	Rn01467262_m1 Pecam1	AGATGTCCAGGCCAGCAGTCCCACT
Pla2g4a	phospholipase A2, group IVA (cytosolic, calcium-dependent)	Rn00591916_m1 Pla2g4a	AGAGCTGATGTTTGCCGATTGGGTA
Prdx1	peroxiredoxin 1	Rn00821587_g1 Prdx1	TCAGCCTAAGTGATTACAAAGGAAA
Ptgis	prostaglandin I2 (prostacyclin) synthase	Rn00694611_m1 Ptgis	CTGGGCCACACAAGGGAATATGGGA
Ptgs1	prostaglandin-endoperoxide synthase 1	Rn00566881_m1 Ptgs1	GAGGGCTGGCCGGATTGGTGGGGGT
Ptgs2	Ptgs2 prostaglandin-endoperoxide synthase 2 13 R norvegicus, Synthase	Rn01483828_m1 Ptgs2	ATACGTGTTGACGTCCAGATCACAT
Tbxa2r	thromboxane A2 receptor	Rn00690601_m1 Tbxa2r	GATGCCCTTGCTGGTCTTCATCCT
Tbxas1	thromboxane A synthase 1, platelet	Rn00562160_m1 Tbxas1	AGAAGAGAGGCGGGGAGACTTCCTG
Tgfb1	Tgfb1 transforming growth factor, beta 1 1 R norvegicus, Cytokine	Rn00572010_m1 Tgfb1	GACCGCAACAACGCAATCTATGACA
Tnf	tumor necrosis factor	Rn01525859_g1 Tnf	CCAACAAGGAGGAGAAGTTCCCAAA
Tyms	thymidylate synthetase	Rn00569849_m1 Tyms	TACAGCCTGAGAGATGAATTTCCTC
Vegfa	vascular endothelial growth factor A	Rn01511601_m1 Vegfa	GGAGCAGAAAGCCCATGAAGTGGTG
Vegfb	vascular endothelial growth factor B	Rn01454585_g1 Vegfb	GTCCGAATGCAGATCCTCATGATCC
Vwf	von Willebrand factor	Rn01492158_m1 Vwf	AGAGTATGAGTGTGTGTGTGACCTG
