# Supplementary material for: Selective gene expression profiling contributes to a better understanding of the molecular pathways underlying the histological changes observed after RHMVL
Source: BMC Med Genomics. 2022 Oct 7;15:211. doi: 10.1186/s12920-022-01364-z (PMC9547442; doi:10.1186/s12920-022-01364-z)
Supplement: Supplementary file 2 — Additional file 2: List of all normalized gene expression data. [file 12920_2022_1364_MOESM2_ESM.xls]

## Sheet: NZ
	NZ_Ligation_PH_0...NZ_untreated_C	NZ_Ligation_PH_24...NZ_untreated_C	NZ_Ligation_PH_48...NZ_untreated_C	NZ_Ligation_PH_168...NZ_untreated_C	AveExpr	F	P.Value	adj.P.Val
Tyms	0.793335	0.876632	2.52358	-0.326359	0.536862	37.8389	3.80963e-17	1.37147e-15
Egf	0.160033	-0.883849	-0.311877	1.60696	0.0073916	27.1828	7.58756e-14	2.73152e-12
Pla2g4a	0.565036	0.232086	0.318804	1.41867	0.614246	25.5341	2.86359e-13	1.03089e-11
Pecam1	0.965246	0.912852	0.227292	0.969215	0.622763	24.3361	7.75091e-13	2.79033e-11
Egfr	0.97727	0.32066	-0.381598	1.48661	0.202485	19.1933	7.74964e-11	2.78987e-09
Gucy1a2	0.378373	-0.43444	-0.380711	1.18112	0.264113	18.8879	1.03782e-10	3.73614e-09
Mif	1.33678	0.176032	1.20265	0.406266	0.438006	18.5494	1.43855e-10	5.17878e-09
Pcna	0.570017	0.565575	1.04032	-0.430713	0.370945	18.0383	2.36792e-10	8.52453e-09
Adora3	1.48151	0.116974	0.846662	3.45203	1.12961	16.9556	6.95794e-10	2.50486e-08
Ednrb	0.499117	1.10624	1.05723	0.32584	0.616237	12.0277	1.44067e-07	5.18641e-06
Hgf	0.56874	1.75311	0.851033	0.852039	0.403408	10.9134	5.36687e-07	1.93207e-05
Ptgs1	0.452424	-0.592082	-0.0101575	1.43703	0.551891	10.6092	7.74494e-07	2.78818e-05
Vegfa	0.807752	0.498664	0.301425	0.977978	0.383428	9.80382	2.07922e-06	7.48521e-05
Prdx1	0.84349	0.291903	1.16548	0.477535	0.302053	9.79513	2.10178e-06	7.5664e-05
Nos1	-2.57684	2.6347	2.34686	0.18674	0.921351	8.53017	1.04289e-05	0.000375441
Tbxa2r	0.783691	0.378303	0.306523	1.32772	0.426399	7.56509	3.69438e-05	0.00132998
Cav1	0.76042	-0.593219	-0.300125	0.734454	0.65014	7.15039	6.43618e-05	0.00231702
Vwf	0.47134	0.107844	0.264838	1.00391	0.533029	6.86062	9.52558e-05	0.00342921
Ptgs2	0.0662467	1.43263	-0.435603	-1.10225	0.202094	6.50735	0.000154342	0.00555629
Edn1	1.06638	1.07444	0.450262	-0.250931	0.615041	5.49152	0.000635796	0.0228887
Tgfb1	0.750308	0.466596	0.330902	0.661502	0.693765	5.32532	0.000804608	0.0289659
Ptgis	0.458116	0.377414	1.07244	1.38003	0.729206	5.30219	0.000831489	0.0299336
Nos2	-0.516111	0.97294	-1.39364	-3.48187	0.0125947	5.2637	0.000878252	0.0316171
Vegfb	0.370776	0.698866	0.354004	0.719316	0.382221	4.96636	0.00134273	0.0483382
Nos3	0.791577	0.749189	0.611998	0.524526	0.41312	4.39083	0.00308096	0.110915
Tnf	-0.608116	0.94656	1.24373	-1.81749	-0.606378	4.13872	0.00444765	0.160115
Adora2a	0.469923	0.911777	0.0578981	0.501548	0.366965	4.07328	0.00489381	0.176177
Ednra	0.422323	0.943979	0.29725	0.913926	0.849697	3.13664	0.019422	0.699193
Adora1	0.503967	0.144573	0.835768	0.512676	0.0682633	2.96025	0.0252097	0.907548
Il6	-1.10167	0.0409876	-0.18287	-2.90747	-0.721687	2.55603	0.0458048	1
Tbxas1	0.291147	0.382692	-0.231994	0.470374	0.590383	2.53266	0.04741	1
Egr1	-0.0079968	0.438448	0.641444	1.18285	-0.0115998	2.39617	0.0579612	1
Il10	-0.137	0.959937	0.407333	-0.508581	-0.0178135	1.77252	0.143538	1
Il1b	-0.82417	0.00533599	-0.39043	-1.47667	-0.267986	1.72487	0.153647	1
Icam1	-0.597543	-0.208223	-0.0355036	-0.71793	0.121313	1.27688	0.286889	1
Lamc2	0.393307	0.397883	0.418509	-0.0985984	0.75358	0.649288	0.629183	1

## Sheet: BZ
	BZ_Ligation_PH_0...BZ_untreated_C	BZ_Ligation_PH_24...BZ_untreated_C	BZ_Ligation_PH_48...BZ_untreated_C	BZ_Ligation_PH_168...BZ_untreated_C	AveExpr	F	P.Value	adj.P.Val
Egf	0.526778	-0.900429	-0.539672	1.61268	0.0073916	31.1325	3.77507e-15	1.35902e-13
Egfr	0.768111	-0.386914	-0.780998	1.27849	0.202485	25.9933	1.96865e-13	7.08714e-12
Pla2g4a	0.542385	0.163103	0.743139	1.36955	0.614246	24.5256	6.60925e-13	2.37933e-11
Tyms	0.838255	0.557406	1.98419	-0.0287982	0.536862	23.3093	1.85964e-12	6.69471e-11
Pcna	0.809438	0.895628	1.17357	-0.128937	0.370945	19.3001	7.00088e-11	2.52032e-09
Mif	1.04515	-0.327747	0.483797	0.239746	0.438006	14.485	9.19221e-09	3.3092e-07
Adora3	0.901728	-0.461489	0.35316	2.76639	1.12961	13.7509	2.04937e-08	7.37775e-07
Vegfa	0.767056	0.119123	-0.108362	0.82528	0.383428	13.4755	2.78057e-08	1.001e-06
Gucy1a2	0.483638	-0.204604	-0.114119	1.12516	0.264113	13.3862	3.07128e-08	1.10566e-06
Pecam1	0.777268	0.772837	0.372771	0.65529	0.622763	12.4482	8.87013e-08	3.19325e-06
Vwf	0.327302	0.0479217	0.884687	1.14187	0.533029	11.4082	2.97691e-07	1.07169e-05
Tbxa2r	0.917521	-0.00327819	0.341333	1.40773	0.426399	11.3255	3.2829e-07	1.18184e-05
Ptgis	0.401716	-0.625366	0.75226	1.43283	0.729206	11.0129	4.76348e-07	1.71485e-05
Nos2	-1.1384	3.39754	0.072053	-3.02304	0.0125947	10.2855	1.1484e-06	4.13423e-05
Ptgs1	0.84816	0.24549	0.837325	1.95284	0.551891	10.1834	1.30155e-06	4.68558e-05
Edn1	0.681624	1.53575	0.487287	-0.647678	0.615041	10.0442	1.5445e-06	5.56021e-05
Ednrb	0.482948	0.917296	1.01851	0.793918	0.616237	8.94794	6.10211e-06	0.000219676
Prdx1	0.812751	-0.0399389	0.721818	0.45959	0.302053	8.15614	1.69508e-05	0.000610228
Ptgs2	-0.416498	1.67694	0.167318	-1.01066	0.202094	7.58764	3.58525e-05	0.00129069
Tgfb1	0.573103	0.522485	0.820925	0.900464	0.693765	7.50958	3.97773e-05	0.00143198
Lamc2	0.434618	1.7428	1.12497	-0.0439303	0.75358	6.31132	0.000202178	0.00727841
Ednra	0.972644	0.906451	1.47628	1.34394	0.849697	6.09985	0.000271005	0.00975617
Nos3	0.564908	0.95855	0.677371	0.568237	0.41312	5.37434	0.000750547	0.0270197
Tnf	-0.9864	0.819805	0.81232	-2.40884	-0.606378	5.31153	0.00082052	0.0295387
Tbxas1	0.217122	0.777131	0.926302	0.821986	0.590383	5.24432	0.000902799	0.0325008
Vegfb	0.200827	0.459806	0.04182	0.666246	0.382221	4.85177	0.00158277	0.0569796
Hgf	0.717494	0.890199	0.444292	1.06874	0.403408	4.61191	0.00223646	0.0805126
Il6	-1.56457	0.540706	0.270059	-2.95247	-0.721687	3.66561	0.0088988	0.320357
Cav1	0.366088	0.111331	0.815593	0.922296	0.65014	3.18189	0.0181655	0.653957
Nos1	2.06853	2.51801	1.72185	-0.148465	0.921351	2.85947	0.0292605	1
Adora2a	0.518451	0.646212	0.32816	0.601676	0.366965	1.99572	0.104061	1
Il1b	-0.514029	0.657532	0.152224	-0.971853	-0.267986	1.78715	0.140562	1
Il10	0.552031	0.708175	0.261518	-0.508283	-0.0178135	1.30992	0.274308	1
Adora1	0.196518	-0.143349	0.319975	0.22536	0.0682633	1.07594	0.374682	1
Egr1	-0.0306956	-0.470142	-0.30474	0.200219	-0.0115998	0.707147	0.589613	1
Icam1	-0.336186	0.0375988	-0.0265839	-0.445245	0.121313	0.608554	0.657747	1

## Sheet: OZ
	OZ_Ligation_PH_0...OZ_untreated_C	OZ_Ligation_PH_24...OZ_untreated_C	OZ_Ligation_PH_48...OZ_untreated_C	OZ_Ligation_PH_168...OZ_untreated_C	AveExpr	F	P.Value	adj.P.Val
Egf	0.650761	-2.17946	-1.23152	0.774864	0.0073916	51.9675	1.11542e-20	4.01553e-19
Hgf	0.786047	-1.94667	-0.181782	0.924293	0.403408	38.3796	2.69329e-17	9.69585e-16
Egfr	1.04969	-0.702575	-1.23552	0.928933	0.202485	36.6695	8.15709e-17	2.93655e-15
Tbxa2r	0.890947	-1.29085	0.424254	1.19192	0.426399	28.8783	2.03111e-14	7.31198e-13
Lamc2	-0.000150535	3.86589	1.85901	0.650375	0.75358	28.6175	2.48008e-14	8.92829e-13
Tbxas1	0.224338	1.84312	2.10913	1.02942	0.590383	27.9334	4.20934e-14	1.51536e-12
Tgfb1	0.518855	1.19165	1.52613	1.35331	0.693765	25.1948	3.78617e-13	1.36302e-11
Pla2g4a	0.497386	0.338888	1.16471	1.18279	0.614246	22.642	3.32114e-12	1.19561e-10
Nos2	-1.06963	6.19083	1.28013	-2.6823	0.0125947	21.3579	1.04065e-11	3.74634e-10
Vegfa	0.802096	0.170732	-0.684611	0.325546	0.383428	20.6316	2.01687e-11	7.26073e-10
Edn1	0.68584	2.93778	1.50634	0.401309	0.615041	20.0565	3.435e-11	1.2366e-09
Vwf	0.464532	0.620035	1.51894	1.47743	0.533029	18.7151	1.22564e-10	4.4123e-09
Mif	1.05139	-0.416403	-0.248378	0.386741	0.438006	18.641	1.31654e-10	4.73954e-09
Tyms	0.46043	-0.669941	1.30194	0.330612	0.536862	18.1498	2.12273e-10	7.64184e-09
Ednrb	0.635745	0.769035	0.948733	1.46481	0.616237	15.1104	4.70341e-09	1.69323e-07
Ptgs2	-0.137584	3.25241	0.92295	0.180101	0.202094	14.8006	6.5448e-09	2.35613e-07
Ednra	0.682839	1.03289	2.12717	1.91418	0.849697	14.7555	6.86938e-09	2.47298e-07
Pecam1	0.843687	0.893477	0.70756	0.565789	0.622763	14.3781	1.03197e-08	3.7151e-07
Prdx1	0.672854	-0.723478	-0.217542	0.194476	0.302053	14.3097	1.11147e-08	4.00129e-07
Cav1	0.751511	1.22871	1.74737	2.29845	0.65014	14.2529	1.18221e-08	4.25596e-07
Ptgs1	0.809247	-0.346237	1.38083	1.60067	0.551891	13.0663	4.39536e-08	1.58233e-06
Adora1	0.348679	-1.07882	-0.520321	0.226862	0.0682633	10.8261	5.96012e-07	2.14564e-05
Pcna	0.32218	0.180634	0.74558	-0.330507	0.370945	9.40679	3.41404e-06	0.000122905
Ptgis	0.470081	0.749181	0.671464	1.94578	0.729206	9.15163	4.71062e-06	0.000169582
Adora3	1.12127	-0.315518	0.368474	2.14633	1.12961	8.49278	1.09451e-05	0.000394023
Gucy1a2	0.44778	-0.300536	0.0980084	0.779374	0.264113	7.63791	3.35371e-05	0.00120733
Tnf	-0.624617	1.10527	0.462666	-2.36447	-0.606378	4.98022	0.00131634	0.0473882
Vegfb	0.380591	0.160429	-0.008559	0.629768	0.382221	4.5072	0.00260237	0.0936854
Il6	-0.774068	2.21142	0.598146	-2.12118	-0.721687	4.36473	0.00320003	0.115201
Il1b	-0.457378	1.51387	0.27455	-1.08195	-0.267986	4.25154	0.00377292	0.135825
Adora2a	0.604949	0.911861	0.439373	0.731691	0.366965	3.46309	0.0119925	0.43173
Egr1	0.169208	-1.03763	-0.883132	0.115554	-0.0115998	3.4072	0.0130231	0.468831
Nos1	1.94431	-0.452199	1.09926	0.577709	0.921351	1.71362	0.156128	1
Il10	0.295184	-0.470595	-0.814349	-1.02273	-0.0178135	1.67888	0.164038	1
Icam1	-0.359312	0.371054	-0.269389	-0.466849	0.121313	1.43277	0.231725	1
Nos3	0.210709	0.384439	0.31701	0.21113	0.41312	0.945337	0.442795	1
